# Supplementary material for: Proadrenomedullin in the Management of COVID-19 Critically Ill Patients in Intensive Care Unit: A Systematic Review and Meta-Analysis of Evidence and Uncertainties in Existing Literature
Source: J Clin Med. 2022 Aug 4;11(15):4543. doi: 10.3390/jcm11154543 (PMC9369672; doi:10.3390/jcm11154543)
Supplement: Supplementary file 1 [file jcm-11-04543-s001.zip]

Archive with 1 entries (1 files):
- jcm-1808239-supplementary.pdf
